# Supplementary material for: Targeted Next-Generation Sequencing in the Molecular Diagnosis of Severe Combined Immunodeficiency
Source: Medicina (Kaunas). 2025 Sep 11;61(9):1644. doi: 10.3390/medicina61091644 (PMC12471661; doi:10.3390/medicina61091644)
Supplement: Supplementary file 1 [file medicina-61-01644-s001.zip]

Archive with 1 entries (1 files):
- medicina-3782047-supplementary.pdf
